# Supplementary material for: Detection of attractors of large Boolean networks via exhaustive enumeration of appropriate subspaces of the state space
Source: BMC Bioinformatics. 2013 Dec 13;14:361. doi: 10.1186/1471-2105-14-361 (PMC3882777; doi:10.1186/1471-2105-14-361)
Supplement: Additional file 1 — Includes the lnet executable (LINUX), a help file (text format) with detailed instructions on how to run lnet and 4 input network files that are used to illustrate the software in the help file. [file 1471-2105-14-361-S1.zip › big_network.txt]

A -> B
B -> M
C -> FF
D -> I
E -| T
F -> A
G -| MM
H -| L
I -| J
J -| Y
K -| LL
L -| K
M -| EE
N -| O
O -| KK
P -| C
Q -> P
R -> OO
S -> BB
T -| NN
U -| PP
V -> JJ
W -| RR
X -| N
Y -| V
Z -| E
AA -| D
BB -> G
CC -| II
DD -> QQ
EE -> VV
FF -| F
GG -> H
HH -> HH
II -| Q
JJ -| U
KK -| AA
LL -> XX
MM -> WW
NN -> R
OO -| Z
PP -> UU
QQ -| DD
RR -> X
SS -| GG
TT -> SS
UU -| S
VV -| W
WW -| CC
XX -> TT
B -> RR
M -> H
FF -> P
I -> TT
T -| T
A -| UU
MM -| QQ
L -> W
J -| KK
Y -> F
LL -> VV
K -> Q
EE -> Z
O -> N
KK -> E
C -| Y
P -| G
OO -| I
BB -> EE
NN -> II
PP -| S
RR -> R
N -> XX
V -> FF
E -| M
D -| GG
G -| NN
II -| X
QQ -> WW
VV -| OO
F -| CC
HH -| C
Q -| AA
U -| V
AA -| LL
XX -> PP
WW -| DD
R -> B
Z -| BB
UU -> JJ
DD -> MM
X -| J
GG -> D
SS -| K
S -> A
W -> O
CC -> SS
TT -> HH
C -> QQ
NN -> O
M -> VV
Y -> Y
UU -> PP
GG -| CC
T -| HH
K -| BB
LL -> OO
J -| S
CC -| DD
SS -> C
X -| UU
P -> NN
Q -| A
U -> B
W -| P
DD -> X
I -> F
KK -> D
MM -| H
N -> T
E -> JJ
A -> W
