# Supplementary material for: Detection of attractors of large Boolean networks via exhaustive enumeration of appropriate subspaces of the state space
Source: BMC Bioinformatics. 2013 Dec 13;14:361. doi: 10.1186/1471-2105-14-361 (PMC3882777; doi:10.1186/1471-2105-14-361)
Supplement: Additional file 1 — Includes the lnet executable (LINUX), a help file (text format) with detailed instructions on how to run lnet and 4 input network files that are used to illustrate the software in the help file. [file 1471-2105-14-361-S1.zip › modified_constraints.txt]

$basal 0
expected 1
top 1

N:Cro 1
